# Supplementary material for: Determinants of COVID-19 Vaccine Engagement in Algeria: A Population-Based Study With Systematic Review of Studies From Arab Countries of the MENA Region
Source: Front Public Health. 2022 May 30;10:843449. doi: 10.3389/fpubh.2022.843449 (PMC9196869; doi:10.3389/fpubh.2022.843449)
Supplement: Supplementary file 4 [file Table_3.xlsx]

## Sheet: Supplementary Table 3
	Title	ID	Study design	Quality Assessment Tool for Observational Cohort and Cross-Sectional Studies
				research question or objective in this paper clearly stated?	study population clearly specified and defined?	participation rate of eligible persons at least 50%?	all the subjects were selected or recruited from the same or similar populations (including the same time period)?	inclusion and exclusion criteria for being in the study prespecified and applied uniformly to all participants?	For the analyses in this paper, were the exposure(s) of interest measured prior to the outcome(s) being measured?	the differential drop-out rate (between treatment groups) at endpoint 15 percentage points or lower?	Was the timeframe sufficient so that one could reasonably expect to see an association between exposure and outcome if it existed?	Was a sample size justification, power description, or variance and effect estimates provided?	Were the exposure measures (independent variables) clearly defined, valid, reliable, and implemented consistently across all study participants?	Was the exposure(s) assessed more than once over time?	Were the outcome assessors blinded to the exposure status of participants?	Was loss to follow-up after baseline 20% or less?	Were key potential confounding variables measured and adjusted statistically for their impact on the relationship between exposure(s) and outcome(s)?	total scores,,,,, good (14-13 point), fair (9-12 point), poor (8-0 points)
				yes=1 NO= 0.5 not reported or cannot determine or not applicable = 0	yes=1 NO= 0.5 not reported or cannot determine or not applicable = 0	yes=1 NO= 0.5 not reported or cannot determine or not applicable = 0	yes=1 NO= 0.5 not reported or cannot determine or not applicable = 0	yes=1 NO= 0.5 not reported or cannot determine or not applicable = 0	yes=1 NO= 0.5 not reported or cannot determine or not applicable = 0	yes=1 NO= 0.5 not reported or cannot determine or not applicable = 0	yes=1 NO= 0.5 not reported or cannot determine or not applicable = 0	yes=1 NO= 0.5 not reported or cannot determine or not applicable = 0	yes=1 NO= 0.5 not reported or cannot determine or not applicable = 0	yes=1 NO= 0.5 not reported or cannot determine or not applicable = 0	yes=1 NO= 0.5 not reported or cannot determine or not applicable = 0	yes=1 NO= 0.5 not reported or cannot determine or not applicable = 0	yes=1 NO= 0.5 not reported or cannot determine or not applicable = 0
	Survey data for COVID-19 vaccine preference analysis in the United Arab Emirates	Muqattash et al. 2020	cross sectional study	Y	Y	NA*	Y	Y	NO	NA	NO	NO	Y	NO	CD	NA	NO	fair
	Monitoring COVID-19 Vaccine Acceptance in Kuwait During the Pandemic: Results from a National Serial Study	AlAwadhi et al. 2021	serial cross-sectional study	Y	Y	NA*	Y	Y	NO	NA	NO	Y	Y	NO	CD	NA	Y	fair
	COVID-19 vaccine hesitancy and attitudes in Qatar: A national cross-sectional survey of a migrant-majority population	Alabdulla et al. 2021	cross-sectional survey	Y	Y	NA*	Y	Y	NO	NA	NO	Y	Y	NO	CD	NA	Y	fair
	Knowledge, attitude, and acceptance of healthcare workers and the public regarding the COVID-19 vaccine: a crosssectional study	Elhadi et al. 2021	A web-based, cross-sectional study	Y	Y	NA*	Y	Y	NO	NA	NO	Y	Y	NO	CD	NA	Y	fair
	Acceptability of a COVID-19 Vaccine among the Saudi Population	Alfageeh et al. 2021	online cross-sectional survey	Y	Y	NA*	Y	Y	NO	NA	NO	Y	Y	NO	CD	NA	Y	fair
	Acceptance and attitudes toward COVID-19 vaccines: A cross-sectional study from Jordan	El-Elimat et al. 2021	cross-sectional survey-based study	Y	Y	NA*	Y	Y	NO	NA	NO	Y	Y	NO	CD	NA	Y	fair
	* the study is nationwide; the sample cannot reach 50%
	Y= yes; NO=no; NA= not applicable; CD= cannot determine
